# Supplementary material for: Measuring the mediating role of quality education for ensuring employability skills: An analysis of higher education student perception in Bangladesh
Source: PLoS One. 2024 Oct 7;19(10):e0310815. doi: 10.1371/journal.pone.0310815 (PMC11458014; doi:10.1371/journal.pone.0310815)
Supplement: S1 Data — (XLSX) [file pone.0310815.s001.xlsx]

## Sheet: Study Items (Measurements-144)
Measurement of Study Items in a 7-point Likert Scale (144 total respondents)
ES1	ES2	ES3	ES4	ES5	ES6	ES7	ES8	ES9	ES10	QE1	QE2	QE3	QE4	QE5	QE6	QE7	PA1	PA2	PA3	PA4	PA5	CS1	CS2	CS3	Pol1	Pol2	Pol3	Pol4
6	6	6	6	6	6	6	6	6	6	6	6	6	6	6	6	6	6	6	7	6	6	6	6	6	6	6	6	6
6	6	7	6	6	6	7	6	6	6	6	6	6	6	6	6	6	6	6	6	6	6	6	6	6	6	6	6	6
6	6	5	6	6	5	6	6	6	6	6	6	6	6	6	6	6	6	6	6	6	6	6	6	6	6	6	6	6
7	7	7	7	7	7	7	7	7	7	7	7	7	6	7	7	7	7	6	7	7	7	7	7	7	7	7	7	7
7	7	7	7	7	7	7	7	7	7	7	7	7	7	7	7	7	7	7	7	7	7	7	7	7	6	6	7	7
5	5	6	6	6	5	6	6	6	6	6	6	6	6	6	6	6	6	6	6	6	6	6	6	6	6	6	6	6
6	6	6	7	7	7	7	7	7	7	7	7	7	7	7	7	7	7	7	6	7	7	7	7	7	7	7	7	7
7	7	6	7	7	6	7	7	6	6	7	7	7	7	7	7	7	7	7	7	7	7	7	7	7	7	7	7	7
6	7	6	7	6	7	6	6	6	6	6	6	6	5	6	6	6	6	6	6	6	6	6	6	6	6	6	6	6
6	6	7	6	6	6	7	7	6	7	6	6	7	6	6	6	6	6	6	6	6	6	6	6	6	6	6	6	6
7	7	7	7	5	7	6	7	7	7	7	7	7	7	7	7	7	7	7	7	7	7	7	7	7	7	7	7	7
6	7	7	7	7	7	7	7	7	7	7	7	7	7	7	6	6	7	7	7	7	7	6	7	7	7	7	7	7
7	7	6	7	7	7	7	6	7	7	6	7	7	7	6	6	7	7	7	7	7	7	7	7	7	6	7	7	7
4	6	6	6	6	6	6	6	6	6	6	6	6	6	6	6	6	6	6	6	6	6	6	6	6	6	6	6	6
6	7	7	6	7	7	6	7	7	6	7	7	7	6	7	7	7	7	7	6	7	7	7	7	6	7	7	7	7
7	7	7	7	7	7	7	7	7	7	7	7	6	6	7	7	7	7	6	7	7	7	6	7	6	6	7	7	7
6	6	5	6	6	5	6	5	6	6	5	5	5	5	5	5	5	6	5	5	6	5	5	5	5	5	5	5	5
7	7	7	7	7	7	7	7	7	6	7	7	7	7	7	7	7	7	7	5	7	7	7	7	7	6	6	7	7
7	7	7	7	7	7	7	7	7	7	7	7	7	7	7	7	7	6	6	6	6	6	6	7	7	7	7	7	7
6	6	6	5	7	6	6	6	6	6	7	6	6	5	6	6	6	6	6	6	6	6	6	7	7	6	6	5	6
6	6	6	6	6	6	6	6	6	6	6	6	6	6	6	6	6	6	6	6	6	6	6	6	6	6	4	4	6
6	6	6	6	6	6	6	6	6	6	6	6	7	7	7	6	7	7	6	7	7	7	7	7	7	7	7	7	7
6	7	6	7	7	6	6	7	7	7	7	6	6	7	6	6	6	6	6	6	6	7	6	6	6	7	6	5	6
5	6	6	6	5	6	7	7	6	5	6	6	6	7	6	6	5	5	5	6	6	6	6	6	6	6	6	6	6
6	5	6	6	7	6	7	6	6	6	6	6	6	6	6	6	6	5	5	6	5	6	6	6	6	6	5	5	6
7	7	7	7	7	6	7	6	7	7	6	6	6	6	6	6	6	6	6	6	6	7	6	6	6	7	6	6	5
6	7	7	6	7	6	6	5	7	6	7	7	7	7	6	6	7	6	7	6	6	7	6	6	6	7	7	6	6
6	6	6	7	6	6	6	7	7	6	7	7	6	6	5	6	6	7	7	6	7	6	7	7	6	7	7	6	6
6	6	7	6	5	6	7	5	6	7	7	7	7	6	6	6	7	6	6	6	6	6	6	6	6	7	6	6	7
6	7	7	6	7	6	7	6	7	5	7	7	7	7	7	6	6	7	6	7	7	7	7	7	6	6	6	6	6
6	6	7	7	7	6	6	6	7	7	7	7	7	6	7	6	6	7	6	6	6	7	7	6	6	6	5	7	7
7	7	7	7	7	7	7	7	7	7	6	7	7	7	7	7	7	7	7	7	7	7	7	7	7	7	4	6	6
6	4	6	6	6	4	6	4	6	6	6	6	6	6	6	6	6	6	6	6	6	6	6	6	6	6	6	6	6
6	4	6	6	5	6	6	4	6	6	6	6	6	6	6	6	6	6	6	6	6	6	6	6	6	6	6	6	6
6	6	6	4	7	6	7	5	6	6	5	5	6	6	6	6	6	6	6	6	6	6	5	6	6	7	6	5	6
7	6	6	6	6	5	6	6	7	6	5	5	5	6	5	5	5	5	5	6	6	6	5	5	5	5	6	5	6
6	6	5	6	5	6	6	5	6	4	6	5	7	5	6	7	6	6	5	6	6	6	6	6	6	6	6	5	6
6	6	6	6	6	6	6	5	6	6	7	6	7	7	6	6	7	6	6	6	4	6	6	6	6	7	6	6	7
6	6	7	6	6	6	7	6	7	7	7	6	7	7	6	5	7	6	6	5	6	7	6	6	6	6	6	6	5
6	6	7	7	6	7	6	6	7	6	6	6	6	6	5	6	7	5	5	7	6	7	6	6	6	7	6	5	6
7	6	6	4	7	7	7	7	7	6	7	6	7	7	6	6	6	6	6	7	7	7	7	7	7	7	7	7	7
6	7	7	6	7	7	6	7	7	6	7	6	6	7	7	6	7	6	7	7	4	7	7	7	6	7	6	6	6
6	6	6	5	6	6	6	6	6	5	5	5	5	7	5	6	5	7	5	6	5	7	6	6	6	7	6	6	7
5	6	6	6	6	5	6	6	7	6	6	5	5	6	6	6	5	6	5	7	4	6	6	6	6	4	5	5	6
6	7	5	6	6	6	7	7	7	6	7	6	7	6	6	6	7	6	7	7	7	7	5	7	5	5	6	6	6
5	6	6	5	6	6	6	6	6	6	6	4	6	6	6	6	6	5	5	6	4	6	4	4	6	6	6	5	6
6	6	4	7	6	6	6	6	6	6	6	6	7	6	5	6	6	5	6	6	6	7	6	6	6	7	4	5	6
6	5	7	5	7	6	7	7	7	5	7	7	7	7	7	6	7	7	7	6	7	7	5	7	6	7	7	7	7
6	4	7	5	6	6	6	7	6	6	5	5	5	6	7	6	6	5	6	6	4	6	6	6	6	6	6	6	5
6	6	7	7	6	6	6	6	6	6	6	6	6	6	6	6	6	6	6	6	6	7	6	3	7	6	7	7	7
7	5	7	6	7	5	6	7	6	6	7	6	7	7	7	7	6	5	5	6	7	7	7	7	7	6	7	5	6
7	7	7	7	7	6	7	7	7	7	6	6	7	7	4	6	7	7	6	5	6	7	5	7	7	7	6	7	7
5	6	6	6	4	6	4	6	5	4	6	6	5	4	6	4	6	5	5	5	5	5	5	6	6	5	5	5	5
6	6	6	2	6	6	6	6	6	6	6	6	6	6	6	4	6	6	6	6	6	6	6	6	6	6	6	6	6
6	6	6	6	7	6	6	4	7	6	6	4	6	7	7	6	6	6	6	6	6	7	6	7	6	6	6	6	6
7	7	7	6	7	6	6	6	7	6	6	6	7	6	6	4	7	7	6	7	6	7	4	6	6	6	7	6	7
7	6	7	7	7	4	6	7	4	5	5	7	6	6	6	6	6	6	6	6	6	7	6	7	6	6	6	7	6
6	7	6	7	7	5	6	4	6	6	6	6	7	6	6	4	7	6	6	6	7	7	6	6	6	7	6	6	7
6	5	5	6	6	2	6	6	6	6	6	6	6	6	6	6	6	6	6	6	6	6	6	6	5	6	5	5	5
4	6	6	6	7	6	6	6	7	6	6	6	7	7	6	6	7	6	6	4	6	6	6	6	6	7	4	6	7
5	7	7	7	7	6	6	6	7	7	5	4	6	5	6	6	6	5	6	7	7	7	7	7	7	7	7	7	7
7	6	6	6	6	6	7	7	5	6	7	7	4	6	7	7	7	6	7	4	7	7	6	7	6	6	6	6	7
6	6	7	7	7	7	7	7	7	6	6	6	7	6	6	6	6	6	4	4	7	6	7	7	6	5	7	6	7
6	6	6	6	6	6	6	3	4	5	4	6	4	5	5	4	5	5	5	6	6	6	6	6	6	6	6	5	6
6	6	4	6	6	4	6	6	6	6	6	6	6	6	6	6	6	4	4	4	4	6	4	6	6	6	6	5	6
7	7	7	7	6	7	7	7	7	6	7	5	7	6	6	7	7	4	5	5	5	6	6	7	6	5	7	6	7
5	6	5	5	7	4	6	5	5	6	5	6	6	6	6	6	5	7	7	5	5	7	7	6	7	7	7	6	7
6	6	6	6	3	6	6	2	6	6	6	6	6	6	6	6	6	6	6	6	6	6	6	6	6	6	6	6	6
6	5	5	4	7	5	7	6	7	6	5	6	5	6	5	7	6	5	5	7	5	7	5	5	5	7	7	5	5
7	6	7	6	6	6	5	6	5	6	6	6	4	7	6	6	5	6	5	7	7	6	6	7	6	7	4	4	5
6	7	7	7	7	6	7	7	7	6	6	6	7	5	6	6	6	4	6	4	6	7	7	7	6	7	6	4	7
7	5	6	6	4	2	6	6	6	5	6	6	5	6	6	6	6	6	6	7	6	6	5	6	5	5	6	6	6
7	7	7	6	7	7	7	7	7	7	6	6	7	7	6	4	6	6	5	7	6	7	6	6	7	7	6	6	6
7	6	6	6	7	7	4	5	6	6	4	6	4	6	6	4	6	6	6	4	4	6	6	6	6	4	6	6	6
6	6	5	3	6	6	6	5	6	5	7	7	6	6	7	3	5	6	5	6	7	6	6	5	6	7	6	6	6
4	6	6	4	5	4	4	4	4	4	4	4	6	6	6	4	4	4	5	6	4	6	4	4	6	6	6	6	6
4	4	6	6	5	6	6	6	5	5	6	6	4	4	4	6	4	4	5	4	4	7	5	6	4	6	4	4	4
6	7	6	6	6	6	7	6	6	7	6	5	7	7	6	6	6	6	6	7	6	7	6	6	6	7	2	4	6
6	7	5	6	6	6	7	7	7	6	7	7	7	7	6	6	7	7	7	7	7	6	6	7	7	2	7	7	7
6	6	7	6	6	7	6	6	7	6	6	6	6	5	6	5	3	5	4	6	3	6	6	6	5	5	6	6	7
6	7	6	6	6	7	6	6	7	6	7	7	6	6	7	6	6	6	6	6	4	7	6	6	6	7	7	7	7
7	7	7	6	6	6	6	6	6	7	7	7	7	7	7	7	7	7	6	6	6	6	6	4	4	6	6	6	6
6	7	6	7	7	6	7	7	7	6	7	7	7	7	7	7	7	6	6	6	6	6	7	7	6	4	3	4	7
7	4	6	6	6	4	6	6	4	7	6	6	7	7	6	7	6	7	6	6	6	6	4	6	6	6	6	6	4
6	5	7	2	7	6	6	7	6	6	6	6	7	7	6	6	7	4	7	7	6	6	5	7	6	7	6	6	7
6	6	5	6	6	6	6	4	6	2	6	6	6	6	5	6	6	6	2	6	6	6	5	6	6	6	6	6	6
6	3	5	5	5	6	5	6	6	4	6	6	5	6	6	6	6	5	6	2	7	6	5	6	5	4	7	6	6
7	6	4	4	4	5	7	7	7	7	6	6	7	6	6	5	5	5	6	6	5	5	6	6	6	4	4	5	6
7	6	6	7	6	5	7	4	7	5	5	6	6	4	3	6	7	5	4	6	5	6	5	5	7	7	5	6	6
6	4	4	4	7	4	5	7	7	5	4	6	6	7	6	5	6	6	5	3	5	6	5	7	5	4	5	4	6
5	3	5	4	7	4	5	7	7	6	7	7	6	7	5	7	7	6	7	7	6	7	5	7	6	6	6	6	6
4	7	7	7	7	6	7	7	7	6	6	6	5	6	7	6	7	5	5	7	2	7	6	7	6	6	7	6	7
7	6	7	6	6	7	6	7	7	5	6	6	4	6	4	5	5	5	5	5	4	6	5	4	5	7	7	5	4
7	6	4	7	4	6	5	6	7	7	6	6	4	7	6	5	6	5	7	7	5	7	6	7	7	7	7	7	7
4	4	5	7	6	4	5	4	6	6	5	6	5	6	6	5	4	5	2	4	4	6	6	6	6	7	6	6	6
4	6	6	4	6	4	7	6	7	3	6	6	4	4	4	4	6	6	6	4	6	6	4	6	6	6	6	6	7
6	6	6	6	6	4	5	6	7	4	5	6	2	3	4	6	5	6	4	6	4	7	6	6	6	6	6	6	6
4	6	7	4	5	5	6	6	6	6	6	5	6	6	6	6	6	6	4	7	6	7	6	6	6	2	3	4	6
6	6	7	6	6	2	6	4	7	4	6	4	6	6	6	7	7	6	4	6	6	7	7	6	7	6	7	6	6
7	6	6	5	5	5	6	5	7	7	7	6	7	6	6	1	6	6	6	6	6	7	6	7	7	6	6	6	7
5	6	6	6	5	6	7	7	7	6	7	6	6	6	6	6	6	6	5	7	6	6	5	6	6	1	4	6	7
6	6	7	5	6	6	7	2	6	6	6	6	7	6	6	4	6	3	6	6	6	7	6	7	4	6	5	6	7
6	7	7	6	7	6	7	6	6	5	6	6	6	2	5	6	7	6	7	7	7	7	5	7	6	7	7	4	5
7	6	7	6	6	4	7	7	6	4	6	6	6	4	6	4	6	4	6	6	7	7	6	4	4	6	7	4	5
7	7	6	7	7	6	6	5	7	5	6	5	6	6	2	2	6	6	6	7	6	6	6	6	6	6	4	5	6
4	5	6	7	7	4	5	7	7	4	4	5	3	6	6	4	6	3	4	6	6	6	4	4	4	6	4	4	4
7	7	6	6	4	7	5	7	7	6	7	7	7	4	6	7	4	7	7	6	4	7	4	7	4	4	6	7	7
7	5	6	7	7	6	6	5	7	5	7	6	7	7	7	6	5	6	6	5	4	5	3	6	4	6	4	4	4
6	3	5	6	7	6	5	6	6	4	6	5	6	6	4	6	6	4	2	6	6	7	6	5	5	7	5	4	6
7	7	6	6	7	6	6	7	7	6	7	7	7	7	6	7	7	5	5	3	6	6	6	7	6	4	6	2	6
5	2	3	4	6	3	6	3	6	5	3	4	2	5	5	4	3	3	4	6	5	5	4	5	4	3	3	3	5
7	6	7	4	5	2	6	4	4	6	6	4	4	6	4	6	4	6	4	4	6	4	6	5	6	5	4	6	3
6	4	7	4	6	6	7	6	7	6	4	4	6	6	4	4	4	5	4	6	4	6	4	6	4	4	6	2	4
6	6	6	4	6	6	6	6	7	4	6	6	6	6	4	6	4	7	4	2	6	7	4	7	6	7	5	7	4
6	5	6	4	6	6	7	6	6	6	6	4	4	6	6	4	6	2	3	5	4	6	6	6	6	6	2	6	6
6	6	6	6	5	5	6	4	6	6	6	5	4	6	5	2	6	3	4	6	5	6	4	5	4	5	5	6	5
6	6	6	6	7	7	6	5	5	5	4	4	4	4	6	5	5	2	6	4	6	6	5	6	6	2	6	6	4
7	7	7	7	7	6	7	7	7	7	7	7	7	7	7	7	7	7	7	1	7	7	6	7	7	7	6	4	7
7	7	7	6	7	7	7	6	7	7	4	5	5	4	5	7	5	6	4	4	2	5	7	7	7	4	6	7	7
6	6	6	4	6	1	4	6	6	4	5	6	4	6	6	7	6	4	7	6	6	6	6	6	6	4	6	6	2
7	6	7	7	7	6	6	7	7	6	7	6	7	2	6	6	6	2	6	6	2	7	6	6	6	6	6	6	7
6	7	7	5	7	5	3	7	7	7	5	6	6	4	4	6	2	4	5	7	5	7	6	6	6	4	2	4	6
6	6	7	6	4	6	7	5	7	5	4	4	4	6	6	4	6	4	4	2	2	4	2	6	4	4	6	6	5
3	6	5	6	3	2	6	6	1	2	6	4	6	3	5	5	5	3	2	4	3	6	4	6	4	5	4	2	6
5	1	1	4	7	6	7	7	7	7	6	6	4	6	6	6	7	6	6	4	4	6	6	6	6	7	4	4	4
2	6	7	2	6	3	2	7	6	6	6	5	6	6	6	7	3	2	6	6	7	5	7	6	6	6	5	4	5
4	4	5	6	5	6	6	6	7	5	5	5	4	2	2	3	4	1	6	7	3	6	5	4	5	5	7	4	5
5	2	6	6	6	4	4	6	6	6	6	6	6	6	6	2	6	6	6	7	7	7	6	6	6	2	2	2	7
4	2	6	6	6	2	6	2	7	2	6	6	4	6	6	4	6	4	6	6	4	7	6	7	6	7	4	4	7
6	6	7	5	6	6	6	1	6	5	7	6	7	6	6	1	3	1	6	6	5	7	5	6	5	6	6	6	7
7	7	6	2	6	7	7	7	1	7	6	6	7	7	7	6	4	7	7	7	6	7	7	6	4	2	6	4	6
7	6	7	7	7	6	7	6	7	6	6	5	5	7	6	1	6	6	6	1	2	7	4	4	5	6	2	5	5
6	2	7	4	5	4	7	5	7	6	7	4	7	7	7	4	6	6	4	2	2	7	4	6	4	7	7	2	6
1	1	5	6	6	6	6	4	7	5	6	6	6	6	6	6	6	2	4	4	6	6	6	7	7	6	1	6	6
6	4	4	4	6	4	4	7	7	4	7	7	7	4	4	4	2	7	7	4	4	7	4	7	7	4	7	7	7
1	1	5	6	6	6	6	4	6	5	6	6	6	7	6	6	6	2	4	4	6	6	7	7	7	6	1	6	6
1	2	2	4	1	7	1	4	1	4	4	2	1	3	6	3	4	1	7	4	1	1	4	3	1	5	1	1	4
6	6	6	5	7	5	7	3	6	1	7	4	7	4	4	7	5	5	7	6	7	7	2	7	6	2	3	2	7
1	1	7	7	6	6	6	2	6	6	6	6	6	6	2	6	6	6	6	6	6	6	6	6	4	6	6	7	4
3	1	2	1	5	1	7	1	2	1	5	3	1	3	3	7	5	7	3	3	3	1	1	3	3	3	1	3	3
4	2	4	7	5	1	4	5	5	3	5	5	7	6	3	3	5	3	6	6	5	1	7	5	1	2	3	1	2
6	4	6	6	6	7	4	2	7	4	2	2	2	6	6	4	6	1	1	6	2	7	6	6	5	6	6	1	2
5	1	5	2	6	2	5	7	4	3	6	7	6	1	3	7	5	1	7	2	4	1	7	1	4	6	5	3	5
6	4	7	2	6	1	7	6	7	1	7	3	2	4	6	7	4	6	4	7	4	7	1	7	6	4	1	7	6
ES=Employability Skills, QE=Quality Education, PA=Physical Aspects, CS=Course Structure, Pol=Policy
